# Supplementary material for: Fabrication and Enhancement of the Gas Sensing Characteristics of Silicon Micropillar NH3 Sensors Based on MOF-808/rGO Nanocomposites at Room Temperature
Source: Sensors (Basel). 2026 May 19;26(10):3216. doi: 10.3390/s26103216 (PMC13210459; doi:10.3390/s26103216)
Supplement: Supplementary file 1 [file sensors-26-03216-s001.zip]

Archive with 1 entries (1 files):
- sensors-4284768-supplementary.pdf
